# Supplementary material for: Variation of Photosynthetic Induction in Major Horticultural Crops Is Mostly Driven by Differences in Stomatal Traits
Source: Front Plant Sci. 2022 Apr 27;13:860229. doi: 10.3389/fpls.2022.860229 (PMC9094112; doi:10.3389/fpls.2022.860229)
Supplement: Supplementary Table 3 — Correlation coefficients and p-values for all focused traits (provided as a separate excel file). [file Data_Sheet_2.xlsx]

## Sheet: correlation coefficient
	T20	T50	T90	Aavg.300	gsavg.300	iWUE300	k	SImax	time.lag	f	tao.fast	tao.slow	Ai	Af	deltaA	Vmi	Vmf	gs.i	gs.f	SDaba	SDada	SSaba	SSada	gs.max	Leafchl	Chl.a.b	Leafcaro	Leafabs
T20	1	0.854511	0.449844	-0.235927	-0.644029	0.455893	-0.2035	-0.121582	0.688691	-0.67472	0.515366	0.496624	0.168806	0.318933	0.321629	0.464889	0.519672	-0.747547	0.130072	0.316452	0.239757	0.371422	0.38133	0.314565	0.429918	-0.347777	0.14383	0.349321
T50	0.854511	1	0.619929	-0.020593	-0.565461	0.54225	-0.155034	0.0194707	0.812197	-0.487482	0.250151	0.690415	0.362647	0.523662	0.520632	0.503836	0.606839	-0.704342	0.346789	0.404286	0.361219	0.167034	0.130733	0.466445	0.438913	-0.263097	0.223258	0.20542
T90	0.449844	0.619929	1	0.378628	-0.438422	0.745905	0.77196	0.00898342	0.0493981	-0.0336769	0.197719	0.591593	0.680353	0.65715	0.632846	0.431583	0.663871	-0.617058	0.246762	-0.159105	-0.282627	0.387678	0.487091	-0.0868426	0.0412553	0.113144	-0.210313	-0.228786
Aavg.300	-0.235927	-0.020593	0.378628	1	0.487299	0.471026	0.136156	0.61343	-0.246922	0.0642055	-0.315077	0.0401163	0.591304	0.823198	0.818725	0.31203	0.627152	0.22876	0.682156	-0.162601	-0.346157	-0.0457549	-0.150219	0.0883698	0.245618	0.314225	0.253106	-0.0652315
gsavg.300	-0.644029	-0.565461	-0.438422	0.487299	1	-0.490739	-0.154022	0.575007	-0.288919	0.250171	-0.425659	-0.349806	-0.168526	0.102433	0.124676	-0.285991	-0.142102	0.895978	0.451943	0.0951676	0.0122822	-0.505884	-0.504831	0.201134	-0.0926671	0.215766	0.140828	0.0547391
iWUE300	0.455893	0.54225	0.745905	0.471026	-0.490739	1	0.401445	0.064178	0.115375	-0.183147	0.116971	0.304585	0.725498	0.681564	0.655384	0.517633	0.771216	-0.691192	0.200803	-0.354942	-0.573654	0.557453	0.611487	-0.19659	0.419575	0.0279115	0.178504	-0.0127921
k	-0.2035	-0.155034	0.77196	0.136156	-0.154022	0.401445	1	0.166949	-0.355313	0.427651	-0.0860839	-0.0428729	0.543947	0.028365	-0.041012	-0.135605	0.0700298	-0.256515	-0.268217	-0.619193	-0.531231	0.394386	0.39748	-0.667796	-0.253579	0.234711	-0.324	-0.369936
SImax	-0.121582	0.0194707	0.00898342	0.61343	0.575007	0.064178	0.166949	1	0.194686	-0.0574062	-0.566238	-0.144169	0.400575	0.715018	0.716484	0.378145	0.36979	0.276407	0.879235	0.20297	0.0739633	-0.363011	-0.361093	0.370475	0.30474	0.227	0.505353	0.0565995
time.lag	0.688691	0.812197	0.0493981	-0.246922	-0.288919	0.115375	-0.355313	0.194686	1	-0.527458	0.246204	0.545832	0.136264	0.322024	0.328122	0.481504	0.475566	-0.348185	0.316087	0.653565	0.519197	-0.035143	-0.0156617	0.696068	0.68671	-0.19025	0.669801	0.395022
f	-0.67472	-0.487482	-0.0336769	0.0642055	0.250171	-0.183147	0.427651	-0.0574062	-0.527458	1	-0.327593	-0.204248	-0.0174479	-0.277956	-0.29236	-0.428963	-0.378278	0.32451	-0.242655	-0.352111	-0.228429	-0.110136	-0.114092	-0.408947	-0.507243	0.464687	-0.37958	-0.521402
tao.fast	0.515366	0.250151	0.197719	-0.315077	-0.425659	0.116971	-0.0860839	-0.566238	0.246204	-0.327593	1	0.346397	-0.129869	-0.090031	-0.0837048	0.00832732	0.230855	-0.337027	-0.382269	-0.031842	-0.080676	0.58488	0.614233	-0.115219	0.262464	-0.473067	-0.0344193	0.449983
tao.slow	0.496624	0.690415	0.591593	0.0401163	-0.349806	0.304585	-0.0428729	-0.144169	0.545832	-0.204248	0.346397	1	0.105694	0.401698	0.415812	0.329677	0.450654	-0.423317	0.278282	0.275725	0.223396	0.115595	0.0724242	0.366717	0.216224	-0.312546	0.0234571	0.267749
Ai	0.168806	0.362647	0.680353	0.591304	-0.168526	0.725498	0.543947	0.400575	0.136264	-0.0174479	-0.129869	0.105694	1	0.677884	0.625002	0.526793	0.656568	-0.334222	0.325965	-0.15884	-0.235729	0.231955	0.199813	-0.0492505	0.349395	0.404443	0.270302	-0.313698
Af	0.318933	0.523662	0.65715	0.823198	0.102433	0.681564	0.028365	0.715018	0.322024	-0.277956	-0.090031	0.401698	0.677884	1	0.997561	0.561066	0.883266	-0.203271	0.786906	0.0979568	-0.12222	0.0842826	-0.0136758	0.344058	0.460067	0.128313	0.334203	0.094584
deltaA	0.321629	0.520632	0.632846	0.818725	0.124676	0.655384	-0.041012	0.716484	0.328122	-0.29236	-0.0837048	0.415812	0.625002	0.997561	1	0.545656	0.875162	-0.18402	0.804414	0.119167	-0.100717	0.0668565	-0.0416943	0.369981	0.454917	0.0996811	0.328795	0.129024
Vmi	0.464889	0.503836	0.431583	0.31203	-0.285991	0.517633	-0.135605	0.378145	0.481504	-0.428963	0.00832732	0.329677	0.526793	0.561066	0.545656	1	0.564161	-0.444585	0.481604	0.300753	0.325987	-0.0654095	-0.142356	0.387957	0.395212	0.102792	0.383874	-0.0630434
Vmf	0.519672	0.606839	0.663871	0.627152	-0.142102	0.771216	0.0700298	0.36979	0.475566	-0.378278	0.230855	0.450654	0.656568	0.883266	0.875162	0.564161	1	-0.35274	0.521662	-0.0207583	-0.260427	0.438659	0.48213	0.197079	0.629345	-0.0382524	0.403775	0.273822
gs.i	-0.747547	-0.704342	-0.617058	0.22876	0.895978	-0.691192	-0.256515	0.276407	-0.348185	0.32451	-0.337027	-0.423317	-0.334222	-0.203271	-0.18402	-0.444585	-0.35274	1	0.113545	0.0625253	0.0664164	-0.456801	-0.462706	0.0901413	-0.221481	0.232578	0.0416716	-0.0220726
gs.f	0.130072	0.346789	0.246762	0.682156	0.451943	0.200803	-0.268217	0.879235	0.316087	-0.242655	-0.382269	0.278282	0.325965	0.786906	0.804414	0.481604	0.521662	0.113545	1	0.48193	0.355106	-0.45815	-0.608821	0.694351	0.343205	0.100173	0.403999	0.154191
SDaba	0.316452	0.404286	-0.159105	-0.162601	0.0951676	-0.354942	-0.619193	0.20297	0.653565	-0.352111	-0.031842	0.275725	-0.15884	0.0979568	0.119167	0.300753	-0.0207583	0.0625253	0.48193	1	0.952703	-0.672934	-0.665889	0.939544	0.191995	-0.0522052	0.292594	0.147285
SDada	0.239757	0.361219	-0.282627	-0.346157	0.0122822	-0.573654	-0.531231	0.0739633	0.519197	-0.228429	-0.080676	0.223396	-0.235729	-0.12222	-0.100717	0.325987	-0.260427	0.0664164	0.355106	0.952703	1	-0.715123	-0.681457	0.833015	-0.0446912	0.0650358	0.118238	-0.0833225
SSaba	0.371422	0.167034	0.387678	-0.0457549	-0.505884	0.557453	0.394386	-0.363011	-0.035143	-0.110136	0.58488	0.115595	0.231955	0.0842826	0.0668565	-0.0654095	0.438659	-0.456801	-0.45815	-0.672934	-0.715123	1	0.996691	-0.629554	0.252677	-0.213761	-0.0637048	0.238638
SSada	0.38133	0.130733	0.487091	-0.150219	-0.504831	0.611487	0.39748	-0.361093	-0.0156617	-0.114092	0.614233	0.0724242	0.199813	-0.0136758	-0.0416943	-0.142356	0.48213	-0.462706	-0.608821	-0.665889	-0.681457	0.996691	1	-0.664593	0.236821	-0.215511	-0.06815	0.240258
gs.max	0.314565	0.466445	-0.0868426	0.0883698	0.201134	-0.19659	-0.667796	0.370475	0.696068	-0.408947	-0.115219	0.366717	-0.0492505	0.344058	0.369981	0.387957	0.197079	0.0901413	0.694351	0.939544	0.833015	-0.629554	-0.664593	1	0.366778	-0.074806	0.446761	0.268393
Leafchl	0.429918	0.438913	0.0412553	0.245618	-0.0926671	0.419575	-0.253579	0.30474	0.68671	-0.507243	0.262464	0.216224	0.349395	0.460067	0.454917	0.395212	0.629345	-0.221481	0.343205	0.191995	-0.0446912	0.252677	0.236821	0.366778	1	-0.386875	0.90153	0.687302
Chl.a.b	-0.347777	-0.263097	0.113144	0.314225	0.215766	0.0279115	0.234711	0.227	-0.19025	0.464687	-0.473067	-0.312546	0.404443	0.128313	0.0996811	0.102792	-0.0382524	0.232578	0.100173	-0.0522052	0.0650358	-0.213761	-0.215511	-0.074806	-0.386875	1	-0.260635	-0.810097
Leafcaro	0.14383	0.223258	-0.210313	0.253106	0.140828	0.178504	-0.324	0.505353	0.669801	-0.37958	-0.0344193	0.0234571	0.270302	0.334203	0.328795	0.383874	0.403775	0.0416716	0.403999	0.292594	0.118238	-0.0637048	-0.06815	0.446761	0.90153	-0.260635	1	0.552208
Leafabs	0.349321	0.20542	-0.228786	-0.0652315	0.0547391	-0.0127921	-0.369936	0.0565995	0.395022	-0.521402	0.449983	0.267749	-0.313698	0.094584	0.129024	-0.0630434	0.273822	-0.0220726	0.154191	0.147285	-0.0833225	0.238638	0.240258	0.268393	0.687302	-0.810097	0.552208	1

## Sheet: p value
	T20	T50	T90	Aavg.300	gsavg.300	iWUE300	k	SImax	time.lag	f	tao.fast	tao.slow	Ai	Af	deltaA	Vmi	Vmf	gs.i	gs.f	SDaba	SDada	SSaba	SSada	gs.max	Leafchl	Chl.a.b	Leafcaro	Leafabs
T20	#N/A	3.19536e-06	0.0533014	0.330859	0.0029214	0.0497951	0.449689	0.653756	0.00317559	0.00152982	0.0239271	0.0305448	0.489668	0.183224	0.179343	0.0449084	0.0225796	0.000234024	0.595596	0.186846	0.371119	0.117419	0.145024	0.189633	0.0661853	0.144562	0.556904	0.142667
T50	3.19536e-06	#N/A	0.00463616	0.933313	0.0116306	0.0164624	0.566431	0.942943	0.000132341	0.0342511	0.301652	0.00106743	0.12703	0.0213852	0.0222876	0.027848	0.00586888	0.000761307	0.145783	0.0860181	0.16925	0.494303	0.629385	0.0441018	0.0601089	0.276474	0.35822	0.398853
T90	0.0533014	0.00463616	#N/A	0.109924	0.0604291	0.000245765	0.000459029	0.973659	0.855839	0.891136	0.417144	0.00762957	0.00134771	0.00223471	0.00363656	0.0650273	0.00193864	0.00488647	0.308464	0.515301	0.288861	0.101004	0.0556732	0.723707	0.866827	0.644665	0.387465	0.346125
Aavg.300	0.330859	0.933313	0.109924	#N/A	0.0343287	0.0417913	0.615106	0.011498	0.35655	0.793989	0.188874	0.870474	0.00766676	1.49707e-05	1.82152e-05	0.19342	0.00405272	0.346183	0.0012934	0.505991	0.189061	0.852446	0.578689	0.719034	0.310784	0.190137	0.295787	0.790766
gsavg.300	0.0029214	0.0116306	0.0604291	0.0343287	#N/A	0.0328928	0.568998	0.0197983	0.277795	0.301612	0.0692174	0.142075	0.490398	0.67647	0.611068	0.23524	0.561701	2.13661e-07	0.0520644	0.698352	0.963992	0.027117	0.046107	0.408978	0.705937	0.374988	0.565251	0.82387
iWUE300	0.0497951	0.0164624	0.000245765	0.0417913	0.0328928	#N/A	0.123268	0.813331	0.670479	0.452951	0.633439	0.204831	0.0004389	0.00131104	0.00231845	0.0232101	0.000110688	0.001048	0.409766	0.135916	0.0201576	0.0131476	0.0118373	0.419864	0.0737271	0.909693	0.46468	0.958548
k	0.449689	0.566431	0.000459029	0.615106	0.568998	0.123268	#N/A	0.536584	0.176846	0.0984647	0.751249	0.874731	0.0293971	0.91695	0.880131	0.616551	0.796629	0.337555	0.315186	0.0105364	0.0342165	0.130627	0.127366	0.00469931	0.343306	0.381572	0.220864	0.15844
SImax	0.653756	0.942943	0.973659	0.011498	0.0197983	0.813331	0.536584	#N/A	0.469967	0.832754	0.0222182	0.594246	0.124159	0.00185023	0.00179239	0.148694	0.158618	0.300058	7.25796e-06	0.450896	0.785448	0.166988	0.16941	0.157787	0.251117	0.397851	0.0458454	0.835074
time.lag	0.00317559	0.000132341	0.855839	0.35655	0.277795	0.670479	0.176846	0.469967	#N/A	0.0357553	0.357995	0.0287295	0.614824	0.223856	0.214705	0.0589688	0.0626271	0.18631	0.232998	0.00603715	0.0393071	0.897193	0.954093	0.00274466	0.00330013	0.480339	0.00453171	0.129952
f	0.00152982	0.0342511	0.891136	0.793989	0.301612	0.452951	0.0984647	0.832754	0.0357553	#N/A	0.170956	0.401609	0.943481	0.249233	0.224515	0.066856	0.110279	0.175258	0.316844	0.139287	0.394808	0.65354	0.673955	0.0821219	0.0266405	0.0450139	0.108959	0.0220555
tao.fast	0.0239271	0.301652	0.417144	0.188874	0.0692174	0.633439	0.751249	0.0222182	0.357995	0.170956	#N/A	0.14627	0.596176	0.713962	0.733338	0.973009	0.341662	0.15824	0.10627	0.897037	0.766458	0.00853025	0.0113601	0.638568	0.277674	0.0407926	0.88875	0.053219
tao.slow	0.0305448	0.00106743	0.00762957	0.870474	0.142075	0.204831	0.874731	0.594246	0.0287295	0.401609	0.14627	#N/A	0.666728	0.0882389	0.0766229	0.168089	0.0528217	0.0709285	0.248656	0.25321	0.405586	0.637466	0.789818	0.122505	0.37395	0.192644	0.924062	0.267756
Ai	0.489668	0.12703	0.00134771	0.00766676	0.490398	0.0004389	0.0293971	0.124159	0.614824	0.943481	0.596176	0.666728	#N/A	0.00142518	0.00421966	0.0204833	0.00226204	0.161951	0.173219	0.516012	0.379449	0.3393	0.458117	0.841305	0.142577	0.0858851	0.263044	0.190922
Af	0.183224	0.0213852	0.00223471	1.49707e-05	0.67647	0.00131104	0.91695	0.00185023	0.223856	0.249233	0.713962	0.0882389	0.00142518	#N/A	0	0.0124446	5.44401e-07	0.403913	6.4117e-05	0.689924	0.652046	0.731561	0.959909	0.149198	0.0474798	0.600623	0.161977	0.70012
deltaA	0.179343	0.0222876	0.00363656	1.82152e-05	0.611068	0.00231845	0.880131	0.00179239	0.214705	0.224515	0.733338	0.0766229	0.00421966	0	#N/A	0.0156674	9.36002e-07	0.450761	3.29857e-05	0.62703	0.710538	0.785668	0.878151	0.118961	0.0503487	0.684731	0.169298	0.59859
Vmi	0.0449084	0.027848	0.0650273	0.19342	0.23524	0.0232101	0.616551	0.148694	0.0589688	0.066856	0.973009	0.168089	0.0204833	0.0124446	0.0156674	#N/A	0.0118667	0.0564994	0.0368119	0.210874	0.217882	0.790207	0.59894	0.100738	0.0939889	0.675395	0.104687	0.797643
Vmf	0.0225796	0.00586888	0.00193864	0.00405272	0.561701	0.000110688	0.796629	0.158618	0.0626271	0.110279	0.341662	0.0528217	0.00226204	5.44401e-07	9.36002e-07	0.0118667	#N/A	0.138533	0.0219776	0.932779	0.329978	0.0602747	0.0585926	0.418686	0.00388803	0.876447	0.0864538	0.256634
gs.i	0.000234024	0.000761307	0.00488647	0.346183	2.13661e-07	0.001048	0.337555	0.300058	0.18631	0.175258	0.15824	0.0709285	0.161951	0.403913	0.450761	0.0564994	0.138533	#N/A	0.643484	0.799274	0.806933	0.0492843	0.0711155	0.713626	0.362157	0.337969	0.865495	0.928533
gs.f	0.595596	0.145783	0.308464	0.0012934	0.0520644	0.409766	0.315186	7.25796e-06	0.232998	0.316844	0.10627	0.248656	0.173219	6.4117e-05	3.29857e-05	0.0368119	0.0219776	0.643484	#N/A	0.0366665	0.177116	0.0485327	0.0123157	0.000971978	0.150275	0.683253	0.0862629	0.528524
SDaba	0.186846	0.0860181	0.515301	0.505991	0.698352	0.135916	0.0105364	0.450896	0.00603715	0.139287	0.897037	0.25321	0.516012	0.689924	0.62703	0.210874	0.932779	0.799274	0.0366665	#N/A	1.25245e-08	0.00159168	0.00486335	2.4668e-09	0.431024	0.83191	0.224127	0.547367
SDada	0.371119	0.16925	0.288861	0.189061	0.963992	0.0201576	0.0342165	0.785448	0.0393071	0.394808	0.766458	0.405586	0.379449	0.652046	0.710538	0.217882	0.329978	0.806933	0.177116	1.25245e-08	#N/A	0.00184605	0.0036496	6.16684e-05	0.86946	0.810878	0.662748	0.759005
SSaba	0.117419	0.494303	0.101004	0.852446	0.027117	0.0131476	0.130627	0.166988	0.897193	0.65354	0.00853025	0.637466	0.3393	0.731561	0.785668	0.790207	0.0602747	0.0492843	0.0485327	0.00159168	0.00184605	#N/A	0	0.00387259	0.296634	0.37955	0.795563	0.325167
SSada	0.145024	0.629385	0.0556732	0.578689	0.046107	0.0118373	0.127366	0.16941	0.954093	0.673955	0.0113601	0.789818	0.458117	0.959909	0.878151	0.59894	0.0585926	0.0711155	0.0123157	0.00486335	0.0036496	0	#N/A	0.00497737	0.377182	0.422781	0.801986	0.37009
gs.max	0.189633	0.0441018	0.723707	0.719034	0.408978	0.419864	0.00469931	0.157787	0.00274466	0.0821219	0.638568	0.122505	0.841305	0.149198	0.118961	0.100738	0.418686	0.713626	0.000971978	2.4668e-09	6.16684e-05	0.00387259	0.00497737	#N/A	0.122439	0.760852	0.055159	0.266561
Leafchl	0.0661853	0.0601089	0.866827	0.310784	0.705937	0.0737271	0.343306	0.251117	0.00330013	0.0266405	0.277674	0.37395	0.142577	0.0474798	0.0503487	0.0939889	0.00388803	0.362157	0.150275	0.431024	0.86946	0.296634	0.377182	0.122439	#N/A	0.101774	1.36678e-07	0.00114837
Chl.a.b	0.144562	0.276474	0.644665	0.190137	0.374988	0.909693	0.381572	0.397851	0.480339	0.0450139	0.0407926	0.192644	0.0858851	0.600623	0.684731	0.675395	0.876447	0.337969	0.683253	0.83191	0.810878	0.37955	0.422781	0.760852	0.101774	#N/A	0.281159	2.62099e-05
Leafcaro	0.556904	0.35822	0.387465	0.295787	0.565251	0.46468	0.220864	0.0458454	0.00453171	0.108959	0.88875	0.924062	0.263044	0.161977	0.169298	0.104687	0.0864538	0.865495	0.0862629	0.224127	0.662748	0.795563	0.801986	0.055159	1.36678e-07	0.281159	#N/A	0.0142244
Leafabs	0.142667	0.398853	0.346125	0.790766	0.82387	0.958548	0.15844	0.835074	0.129952	0.0220555	0.053219	0.267756	0.190922	0.70012	0.59859	0.797643	0.256634	0.928533	0.528524	0.547367	0.759005	0.325167	0.37009	0.266561	0.00114837	2.62099e-05	0.0142244	#N/A
